# Supplementary material for: Effects of T cell leptin signaling on systemic glucose tolerance and T cell responses in obesity
Source: PLoS One. 2023 Jun 5;18(6):e0286470. doi: 10.1371/journal.pone.0286470 (PMC10241364; doi:10.1371/journal.pone.0286470)
Supplement: S1 Data — (XLSX) [file pone.0286470.s004.xlsx]

## Sheet: Weights
Weights
16 week weights
Male
Ctrl NC	35	32.1	33.9	31.2	30.1	26	24	26	27	24
Ctrl HFD	38	34	45	34	33.6	38.3	36.1	48.7	53
LepRcKO NC	24	26	28	27	26	28	26	32.5	28.9	34.9	33.7	32.8	29.9	31.6
LepRcKO HFD	40	34	36	31	37.8	35	38	47.3	50.7
Female
Ctrl NC	25.2	30.4	25.5	24.7	25.4	23	24.4	23	23
Ctrl HFD	27.9	30.8	36	39.8	28	26	39	26	26	27	24
LepRcKO NC	22	26.6	25.9	24.7	25.1	24	23	25	21
LepRcKO HFD	24.8	33.8	26.2	29.8	38	40	21	25	23	33
All
Ctrl NC	35	32.1	33.9	31.2	30.1	26	24	26	27	24	25.2	30.4	25.5	24.7	25.4	23	24.4	23	23
Ctrl HFD	38	34	45	34	33.6	38.3	36.1	48.7	53	27.9	30.8	36	39.8	28	26	39	26	26	27	24
LepRcKO NC	24	26	28	27	26	28	26	32.5	28.9	34.9	33.7	32.8	29.9	31.6	22	26.6	25.9	24.7	25.1	24	23	25	21
LepRcKO HFD	40	34	36	31	37.8	35	38	47.3	50.7	24.8	33.8	26.2	29.8	38	40	21	25	23	33
Logitudinal Weights
Male
Weeks on diet	Ctrl NC												Ctrl HFD											LepRcKO NC																LepRcKO HFD
0								8.35	7.93	14	15	11	12.29	13										9.33	14	14	13													12.26	15	14
1	18.7	15.8	15.8	16.2	14	16.5	19.7	11.87	13.05	19	19	15	20.33	19	17	17	17	21	10	10	14.6	22.2	22.8	13.42	18	19	17	14	15	15	13.5	14.5	14.8	14.7	18.7	14.6	18.1	17.3	16.6	20.34	19	20	16	19	20	21	10	16.2	14.9
2	21.3	19.5	19.1	19.8	18.2	17.6	22.6	15.2	16.3	20	21	17	23.3	21	21	20	21	21	15	15	18.7	24.5	25.3	16.7	19	20	20	17	18	19	18.1	18.6	18.6	18.7	21.6	17.8	20	18.4	18.7	23.4	21	23	20	22	21	23	15	20.6	19.5
3	22.9	20.8	20.6	20.5	20.1	18.9	24.9	19.1	18	21	21	19	25.5	23	23	22	23	22	19.9	21.2	20.1	26.8	28.2	18.6	20	22	22	19	20	20	20.5	20.2	19.6	20.7	22.6	20.1	21.6	20	20.9	26.4	23	25	20	24	23	25	18.9	22	22.2
4	24.3	22.2	21.6	22	21.5	21.5	26.7	19	19	22	23	21	25	24	27	24	25	23	23.2	25.5	21.5	28.3	29.1	19	20	22	24	22	23	22	22.9	21.6	21.9	22.4	24.3	20.5	23.4	21.5	21.5	27	25	26	23	26	24	26	23.3	24.1	23.8
5	24.6	23.6	23.7	22.8	22.6	21.2	26.8	20	19	23	23	22	26	26	27	24	26	23	23	25.4	23.4	30.2	31.5	19	21	24	25	22	23	22	24.6	22.6	23.2	23.3	24.4	21.6	24.4	22.4	22.3	28	26	27	23	27	25	27	23.3	25	25.6
6	26.2	24.4	24	24.4	24.4	22	27.4	21	20	22	22	22	27	27	29	24	29	25	25.6	28.8	24.9	33.5	35.6	21	24	25	26	22	24	23	25.2	23.1	24.2	24.1	25.8	23.3	26.1	23.2	22.4	30	27	27	24	28	27	29	26.6	27.2	27.2
7	26.9	24.9	24	25.6	24.8	23.3	28.4	22	21	23	23	22	28	27	31	25	30	25	25.8	28.9	26.5	35.1	36	21	23	25	24	23	24	23	26	24.1	24.4	25.1	26.7	24.4	26.4	24.1	23.4	32	27	29	24	28	28	30	27.1	27.9	28
8	27.1	25.7	26	26.2	25.8	23.2	28.8	23	21	23	25	22	30	29	32	26	32	26	27.1	30.4	27.1	36.8	42	21	24	26	25	24	25	24	26.4	25.1	26.3	26.8	28.4	29.9	27.5	23.5	23.5	33	28	30	25	30	28	32	29.1	27.9	29.2
9	27.9	26.4	26.4	27	26	23.3	30.9	24	21	24	26	22	31	29	33	27	34	28	27.7	31.9	28.8	40.5	40.4	22	24	26	27	24	26	25	27.3	26.2	26.6	27.3	28.3	25.5	27.1	24.9	24.9	34	28	30	26	31	30	34	30.1	29	29.9
10	29.5	27.1	27.9	27.3	26.7	24.6	31	24	21	24	25	23	32	30	35	29	35	28	29.1	30.7	29.5	42.5	46.4	21	25	26	26	25	27	25	28.4	26.9	27.4	28.5	30	26.3	27.9	25.4	25.4	35	30	31	27	31	30	33	32.6	29.6	31.5
11	30.7	27.2	29	28.2	26.8	24.5	31.6	25	22	25	27	23	32	31	35	28	38	29	29.6	33.5	30.7	43.5	47.1	23	25	27	27	25	27	25	29	26.9	28.8	29.2	30.1	27.1	27.7	25.3	26.2	36	31	32	28	33	31	35	31.3	31.1	32.7
12	31.7	28.6	29.8	28	28.9	25.6	32.6	25	22	25	27	23	34	31	37	30	39	29	30.5	34.3	32.1	44.8	49.1	24	25	27	27	26	27	25	29.4	27.6	30	29.5	30.7	28	28.9	26.1	26.3	37	31	31	28	34	32	36	32.6	32.6	34.5
13	32.7	29.2	30.5	29.2	29.7	27.2	33.7	25	23	26	26	24	35	33	40	31	40	29	32.4	35.6	32.7	46.2	50.6	24	25	27	28	25	28	26	29.8	27.8	31.6	30.6	30.9	29	29.5	27.1	27.6	37	32	32	29	36	32	37	33.5	32.7	35.7
14	33.4	30.1	32.2	29.8	30.4	27.8	34.5	25	22	25	27	24	35	35	40	33	42	30	32.7	37.9	33.4	47.5	51.5	24	25	28	27	26	29	26	30.9	28.7	33	32.2	31.5	29.5	29.9	27.8	27.3	38	32	32	29	35	33	37	34.6	33.3	36
15	34.3	31.9	33.5	30.3	30.9	28.4	36.2	26	23	26	27	24	39	34	43	32	43	31	32.9	38	34	48.6	52.6	24	26	28	27	27	28	26	31.2	28.8	33.7	33.4	31.9	29.3	31.3	28.6	28.2	38	33	32	30	36	33	38	35.7	34.3	37.5
16	35	32.1	33.9	31.2	30.1			26	24	26	27	24	38	34	45	34			33.6	38.3	36.1	48.7	53	24	26	28	27	26	28	26	32.5	28.9	34.9	33.7	32.8	29.9	31.6			40	34	36	31				37.8	35	38
17	35.5	32.8	34.4	31.8	30.9			26	23	26	27	24	39	38	46	35			34.4	38.3	37.6	49.7	53.2	25	26	28	27	26	28	26	33.7	29.2	35.2	34.2	33.1	30.2	32.5			41	35	35	32				39.7	36.4	38.6
18	35.3	31.9	35.4	32.6	31.7			27	25	26	28	24	39	39					36.5	40.9	38.4	50.8	54.4	24	27	29	27				33.7	28.6	35.8	34.5	34.1	31.5	33.2			40	36	36					42	37.1	40.4
Female
Weeks on diet	Ctrl NC												Ctrl HFD														LepRcKO NC										LepRcKO HFD
0	13.9	14.7	14	13.5	13.5	14.1	14.6	7.45					10	10	10	15.2	16.3	17.5	18.3	12	14	15					13.1	14.6	13.1	15	14.8	11.87	13	14			14.3	13.5	10	10	17.2	12.39	9.67	13
1	16.8	18.4	15	14.5	14.6	15	16	11.52	15	15	15	17	15	15	15	17.7	18.1	19.2	20.4	17	18	16	14	13	14	13	16.4	17.8	14.1	16.6	15.9	16.21	17	18	13	18	16.4	16.2	15	15	18.6	17.62	16.02	15	14	14	13
2	17.5	18.9	16.8	16.5	16.1	16.2	17.5	15.6	17	17	18	17	18.6	18.1	18	18.3	18.8	20.6	20.5	17	19	19	16	14	17	16	17	18	15.2	17.9	17.1	18.5	17	17	15	18	17.1	18.6	16.9	18.1	19.6	19.7	19.8	15	15	16	16
3	17.8	19.7	16.9	16.9	16.6	16.4	18.5	16.8	17	18	19	19	19.7	18.3	19.6	19.9	20.3	21.7	22.2	20	18	21	16	15	19	18	17.4	18.7	15.3	18.7	18.3	20.4	17	18	15	20	17.9	20.3	18.6	19.3	20.5	21.4	22.1	16	16	16	18
4	18.9	21.6	17.9	17	17.6	17.8	19	16.8	19	18	19	19	20.1	18.4	19.6	20.7	21.2	23.4	23.4	21	18	20	18	16	19	18	18	19.4	15.5	19.9	20.2	21	18	18	17	19	19.5	20.4	18.4	19.5	21.1	22	22	16	20	17	18
5	17.8	22.6	18.8	17.8	18.7	17.8	19.2	18	19	19	19	19	20.8	20.1	20.7	21.8	23	25.7	25.4	22	19	22	18	16	20	19	17.6	20.4	16.2	19.7	20.4	21	19	19	17	19	20.2	21.5	19.1	20.9	24.3	21	23	22	20	17	19
6	19.5	23.7	20.5	19.2	20.1	19.6	20	17	19	19	18	20	21	20.6	22	23.3	24.3	27.6	27.3	22	19	24	18	17	22	21	18.8	21.2	17.4	20.7	20.7	21	19	20	17	20	20.6	22.9	20	21.5	24.7	21	23.5	18	18	17	19
7	19.2	24.5	20.5	19.9	20.3	20.2	20.6	19	19	20	20	20	22.3	22.7	24	24	25.8	29.9	29.1	22	20	26	19	18	20	22	18.8	21.8	17.9	21.1	21.1	21	19	20	17	20	21.9	23.2	21.2	23.3	26.4	23	25	18	20	18	21
8	19.7	25.7	20.7	21.1	20.8	21.1	21.2	19	20	21	21	21	23.5	23.6	24.6	24.5	26.9	30.9	30.8	22	20	27	20	20	23	23	19.3	22.5	19.3	21.8	22.3	21	21	21	18	20	22	24.5	22.2	24.2	26.8	23	26	19	20	19	23
9	20.1	26.3	21.9	21.2	22.1	21.3	21.4	20	21	21	21	21	24.6	24.6	26.1	25.8	28.7	33.4	31.6	22	20	27	22	20	24	23	19.7	24	19.9	21.8	22.4	22	21	22	19	20	22.4	25.8	22.9	24.9	30	26	28	19	21	19	23
10	21.5	27.9	21.6	22.1	22.3	21.6	22.4	21	21	21	21	20	26.1	25.2	27.6	28.2	30.4	33.9	34	23	21	28	23	20	25	23	20.5	24.2	19.9	22.1	22.9	23	22	22	20	20	22.8	27.5	23.2	25.6	31.2	28	30	19	22	21	24
11	21.6	28	22.3	23	22.4	22.4	22.4	21	20	22	22	22	23.5	25.3	29.6	30.7	32	37.1	36.3	23	21	30	25	22	24	23	21	24.7	22.1	22.4	23.2	23	22	24	22	21	23.1	28.8	23.9	25	32.8	29	33	19	22	22	26
12	22	29.3	21.5	22.6	22.7	22.4	21.8	24	22	22	22	20	24.9	26.3	30.5	31.9	33.9	39.1	37.7	24	23	32	23	23	25	25	21.7	25.2	20.7	22.8	23.1	23	22	24	21	21	22.6	29.9	25.1	27.5	34.2	31	35	19	22	21	28
13	22.9	30.2	22.4	22.6	24.8	22.6	22.4	24	22	23	23	22	26	28.2	31.6	33.2	34.4	41.3	38.4	25	20	34	26	25	25	24	21.7	25.5	22.4	23.2	23.7	24	23	24	20	22	23	30	26	28.3	35.6	34	36	23	22	23	31
14	24.1	29.9	24.3	23.3	24	22.3	22.5	22	22	23	23	22	26.4	27.8	33.3	35.6	35.6	44	39.6	25	23	36	25	24	26	24	21.2	25.5	22.8	23.1	23.2	25	23	24	20	21	23.5	32.4	25.3	27.8	37.1	35	37	20	23	22	32
15	23.9	31.2	25	24.4	24.6	23.4	23.5	24	23	22	23	23	27.3	28.6	34.3	37				28	24	38	27				22.3	26.3	23.1	23.4	24	24	23	24	21	22	23.2	33.3	27.3	29		36	39	20	25	24
16	25.2	30.4	25.5	24.7	25.4	23	24.4	23	23				27.9	30.8	36	39.8				28	26	39	26	26	27	24	22	26.6	25.9	24.7	25.1	24	23	25	21		24.8	33.8	26.2	29.8		38	40	21	25	23	33
17	24.4	32.1	26	26	26.1	24.1	24.4	25	23				29.1	30.9	38.4	40.3				30	24	41	27	29	28	26	22.2	27.3	24.8	24.4	25.5	24	23	25	21		25.3	35.6	28.2	32.2		39	41	20	25	25	33
18								25												30	25	42										24	24	25								40	43	21
All
Weeks on diet	Ctrl NC																								Ctrl HFD
0								8.35	7.93	14	15	11	13.9	14.7	14	13.5	13.5	14.1	14.6	7.45					12.29	13										10	10	10	15.2	16.3	17.5	18.3	12	14	15
1	18.7	15.8	15.8	16.2	14	16.5	19.7	11.87	13.05	19	19	15	16.8	18.4	15	14.5	14.6	15	16	11.52	15	15	15	17	20.33	19	17	17	17	21	10	10	14.6	22.2	22.8	15	15	15	17.7	18.1	19.2	20.4	17	18	16	14	13	14	13
2	21.3	19.5	19.1	19.8	18.2	17.6	22.6	15.2	16.3	20	21	17	17.5	18.9	16.8	16.5	16.1	16.2	17.5	15.6	17	17	18	17	23.3	21	21	20	21	21	15	15	18.7	24.5	25.3	18.6	18.1	18	18.3	18.8	20.6	20.5	17	19	19	16	14	17	16
3	22.9	20.8	20.6	20.5	20.1	18.9	24.9	19.1	18	21	21	19	17.8	19.7	16.9	16.9	16.6	16.4	18.5	16.8	17	18	19	19	25.5	23	23	22	23	22	19.9	21.2	20.1	26.8	28.2	19.7	18.3	19.6	19.9	20.3	21.7	22.2	20	18	21	16	15	19	18
4	24.3	22.2	21.6	22	21.5	21.5	26.7	19	19	22	23	21	18.9	21.6	17.9	17	17.6	17.8	19	16.8	19	18	19	19	25	24	27	24	25	23	23.2	25.5	21.5	28.3	29.1	20.1	18.4	19.6	20.7	21.2	23.4	23.4	21	18	20	18	16	19	18
5	24.6	23.6	23.7	22.8	22.6	21.2	26.8	20	19	23	23	22	17.8	22.6	18.8	17.8	18.7	17.8	19.2	18	19	19	19	19	26	26	27	24	26	23	23	25.4	23.4	30.2	31.5	20.8	20.1	20.7	21.8	23	25.7	25.4	22	19	22	18	16	20	19
6	26.2	24.4	24	24.4	24.4	22	27.4	21	20	22	22	22	19.5	23.7	20.5	19.2	20.1	19.6	20	17	19	19	18	20	27	27	29	24	29	25	25.6	28.8	24.9	33.5	35.6	21	20.6	22	23.3	24.3	27.6	27.3	22	19	24	18	17	22	21
7	26.9	24.9	24	25.6	24.8	23.3	28.4	22	21	23	23	22	19.2	24.5	20.5	19.9	20.3	20.2	20.6	19	19	20	20	20	28	27	31	25	30	25	25.8	28.9	26.5	35.1	36	22.3	22.7	24	24	25.8	29.9	29.1	22	20	26	19	18	20	22
8	27.1	25.7	26	26.2	25.8	23.2	28.8	23	21	23	25	22	19.7	25.7	20.7	21.1	20.8	21.1	21.2	19	20	21	21	21	30	29	32	26	32	26	27.1	30.4	27.1	36.8	42	23.5	23.6	24.6	24.5	26.9	30.9	30.8	22	20	27	20	20	23	23
9	27.9	26.4	26.4	27	26	23.3	30.9	24	21	24	26	22	20.1	26.3	21.9	21.2	22.1	21.3	21.4	20	21	21	21	21	31	29	33	27	34	28	27.7	31.9	28.8	40.5	40.4	24.6	24.6	26.1	25.8	28.7	33.4	31.6	22	20	27	22	20	24	23
10	29.5	27.1	27.9	27.3	26.7	24.6	31	24	21	24	25	23	21.5	27.9	21.6	22.1	22.3	21.6	22.4	21	21	21	21	20	32	30	35	29	35	28	29.1	30.7	29.5	42.5	46.4	26.1	25.2	27.6	28.2	30.4	33.9	34	23	21	28	23	20	25	23
11	30.7	27.2	29	28.2	26.8	24.5	31.6	25	22	25	27	23	21.6	28	22.3	23	22.4	22.4	22.4	21	20	22	22	22	32	31	35	28	38	29	29.6	33.5	30.7	43.5	47.1	23.5	25.3	29.6	30.7	32	37.1	36.3	23	21	30	25	22	24	23
12	31.7	28.6	29.8	28	28.9	25.6	32.6	25	22	25	27	23	22	29.3	21.5	22.6	22.7	22.4	21.8	24	22	22	22	20	34	31	37	30	39	29	30.5	34.3	32.1	44.8	49.1	24.9	26.3	30.5	31.9	33.9	39.1	37.7	24	23	32	23	23	25	25
13	32.7	29.2	30.5	29.2	29.7	27.2	33.7	25	23	26	26	24	22.9	30.2	22.4	22.6	24.8	22.6	22.4	24	22	23	23	22	35	33	40	31	40	29	32.4	35.6	32.7	46.2	50.6	26	28.2	31.6	33.2	34.4	41.3	38.4	25	20	34	26	25	25	24
14	33.4	30.1	32.2	29.8	30.4	27.8	34.5	25	22	25	27	24	24.1	29.9	24.3	23.3	24	22.3	22.5	22	22	23	23	22	35	35	40	33	42	30	32.7	37.9	33.4	47.5	51.5	26.4	27.8	33.3	35.6	35.6	44	39.6	25	23	36	25	24	26	24
15	34.3	31.9	33.5	30.3	30.9	28.4	36.2	26	23	26	27	24	23.9	31.2	25	24.4	24.6	23.4	23.5	24	23	22	23	23	39	34	43	32	43	31	32.9	38	34	48.6	52.6	27.3	28.6	34.3	37				28	24	38	27
16	35	32.1	33.9	31.2	30.1			26	24	26	27	24	25.2	30.4	25.5	24.7	25.4	23	24.4	23	23				38	34	45	34			33.6	38.3	36.1	48.7	53	27.9	30.8	36	39.8				28	26	39	26	26	27	24
17	35.5	32.8	34.4	31.8	30.9			26	23	26	27	24	24.4	32.1	26	26	26.1	24.1	24.4	25	23				39	38	46	35			34.4	38.3	37.6	49.7	53.2	29.1	30.9	38.4	40.3				30	24	41	27	29	28	26
18	35.3	31.9	35.4	32.6	31.7			27	25	26	28	24								25					39	39					36.5	40.9	38.4	50.8	54.4								30	25	42
[truncated: 49 more columns]

## Sheet: Blood glucose
Blood glucose (mg/dL)
Combined
ctrl NC	195	146	140	131	171	122	143	165	145	150	148	168	176	120
ctrl HFD	180	229	209	190	204	142	231	139	164	158	151	211	182
LepRcKO NC	175	136	167	161	151	178	134	151	203	151	118	130	159	137	144	155
LepRcKO HFD	232	196	155	153	149	144	153	153	131	184	220	159
Female
ctrl NC	122	143	165	145	150	148	120
ctrl HFD	204	142	231	139	164	158	151
LepRcKO NC	151	203	151	118	130	137	144
LepRcKO HFD	149	144	153	153	131	184
Male
ctrl NC	195	146	140	131	171	168	176
ctrl HFD	180	229	209	190	211	182
LepRcKO NC	175	136	167	161	151	178	134	155	159
LepRcKO HFD	232	196	155	153	220	159

## Sheet: GTT
Glucose tolerance test- Glucose readings (mg/dL)
ALL
Minutes	NC control													HFD control													NC LepRcKO													HFD LepRcKO
0	122	195	146	140	131	171	143	132	142	113				180	229	204	142	231	139	209	190	248	185	164	158	151	151	175	136	167	161	203	151	118	151	178	134	91		149	144	232	196	155	153	153	131	153	189
15	296	519	557	522	433	594	475	467	227	333				529	600	570	506	463	404	600	600	431	450	380	531	483	600	529	420	593	597	234	557	427	409	550	489	280		480	561	589	600	482	582	519	442	600	463
30	231	431	434	600	405	497	427	461	365	265				511	600	600	486	600	474	600	600	502	600	433	598	483	600	452	424	560	561	207	535	427	421	588	533	239		600	600	600	600	598	535	600	454	600	600
60	181	299	340	345	217	264	203	299	240	205				600	589	600	299	600	246	600	600	538	600	547	363	282	243	322	178	318	296	218	282	279	267	516	340	216		600	565	594	600	504	314	598	340	600	600
90	151	242	210	242	180	210	178	247	250	154				600	417	536	219	600	194	600	600	600	498	389	256	249	247	145	231	252	261	179	167	176	172	292	249	162		540	539	495	600	348	169	357	206	528	600
120	128	206	197	215	155	153	181	224	161	151				392	246	238	169	367	153	600	526	600	425	203	205	183	193	166	180	178	238	149	146	155	175	264	205	150		345	280	367	458	285	170	213	135	434	425
Male
Minutes	NC control							HFD control							NC LepRcKO							HFD LepRcKO
0	195	146	140	131	171			180	229	209	190	248	185		175	136	167	161	151	178	134	232	196	155	153	189	211	217
15	519	557	522	433	594			529	600	600	600	431	450		529	420	593	597	409	550	489	589	600	482	600	463	389	446
30	431	434	600	405	497			511	600	600	600	502	600		452	424	560	561	421	588	533	600	600	598	600	600	389	496
60	299	340	345	217	264			600	589	600	600	538	600		322	178	318	296	267	516	340	594	600	504	600	600	444	545
90	242	210	242	180	210			600	417	600	600	600	498		145	231	252	261	172	292	249	495	600	348	528	600	322	593
120	206	197	215	155	153			392	246	600	526	600	425		166	180	178	238	175	264	205	367	458	285	434	425	541	565
Female
Minutes	NC control							HFD control							NC LepRcKO							HFD LepRcKO
0	122	143	132	142	113			204	142	231	139	164	158	151	151	203	151	118	91			149	144	153	153	131	184
15	296	475	467	227	333			570	506	463	404	380	531	483	600	234	557	427	280			480	561	582	519	442	467
30	231	427	461	365	265			600	486	600	474	433	598	483	600	207	535	427	239			600	600	535	600	454	550
60	181	203	299	240	205			600	299	600	246	547	363	282	243	218	282	279	216			600	565	314	598	340	539
90	151	178	247	250	154			536	219	600	194	389	256	249	247	179	167	176	162			540	539	169	357	206	487
120	128	181	224	161	151			238	169	367	153	203	205	183	193	149	146	155	150			345	280	170	213	135	330
[truncated: 3 more columns]

## Sheet: Seahorse
Seahorse Extracellular Flux analysis
Basal OCR (pmol/min)
Ctrl NC	17.7	19.8	12.2	0.5	3.2	3	30.6802	34.7759	38.9429	34.1787	36.9066	19.0418	30.1659	28.433	16.2201	19.4186	18.0035	36.502
Ctrl HFD	23.2	28.4	37.8	26.3	28.3	48.1	33	42	22.9141	27.674	26.2502	19.5543	28.7816	46.2309	47.1407	20.8607	30.6518
LepRcKO NC	16.7	16.9	5.3	9.1	6.1	0.2	3.5	30.108	31.8523	33.4862	25.823	29.9245	34.8625	37.2465	23.6306	18.5007	25.3055	40.4272	30.3267
LepRcKO HFD	19.9	21.7	9.9	33.3	36.5	22.1	24.7955	26.1148	28.3085	40.3424	45.6421	38.9988	45.1156	25.0846	16.9756
Basal ECAR (mpH/min)
Ctrl NC	9.3	10.5	5.8	2.4	3.4	2.7	7.53497	8.01016	8.85485	8.3982	8.33595	6.1018	6.66726	5.96669	4.72902	4.06909	4.62401	6.6235
Ctrl HFD	9.9	6.9	7	7.9	6.7	7.6	4.4	5.6	4.88654	5.03168	5.88071	5.03966	5.69696	10.0228	9.41256	4.54299	6.43145
LepRcKO NC	8.7	7.4	4.6	5.7	6.1	4	4.6	6.64886	7.22946	7.35698	6.34811	6.96505	7.84019	7.59131	5.08041	4.22209	4.86621	7.32797	5.57129
LepRcKO HFD	8.2	11.2	5.3	7.8	7.6	6.6	5.22991	4.74685	5.77373	9.23246	9.55748	8.30249	9.53476	5.16965	3.71476
OCR/ECAR ratio
Ctrl NC	1.90003	1.87685	2.11277	0.208249	0.91761	1.10515	4.08362	4.34395	4.43571	4.08998	4.43004	3.08159	4.54505	4.80239	3.37271	5.03136	3.92573	5.55211
Ctrl HFD	5.37824	3.34103	4.24971	6.33322	7.42679	2.34759	4.13906	4.70406	5.51612	4.46798	3.88989	5.06353	4.62346	5.00789	4.59274	4.79015
LepRcKO NC	1.9174	1.59488	1.00359	2.29654	1.15447	0.060591	0.763291	4.52463	4.46028	4.59382	4.07945	4.33989	4.46692	4.90287	4.52791	4.2362	5.2082	5.52519	5.46099
LepRcKO HFD	2.41688	1.93635	3.35585	1.85676	4.26094	4.77586	4.74751	5.53514	4.92822	4.36948	4.79577	4.70402	4.78521	4.87915	4.43923

## Sheet: Flow cytometry
Flow cytometry
Intracellular cytokine staining
Naïve ICS Percent IFNg positive CD8 T cells
Ctrl NC	7.56	14.5	9.99	18.9	20.6	5.81	4.31	5.65	4.96	4.35	4.59	10.9
Ctrl HFD	25.6	26.1	38	33.4	40.8	20.2	24.2	4.36	4.83
LepRcKO NC	11.8	9.94	13	21	13.9	24.8	20.1	4.83	4.35	11.7	7.71	12.6
LepRcKO HFD	26.1	24.7	34.4	26.9	28.5	26.2	25.5	4.32	7.07
Naïve ICS Percent IL-17 positive CD4 T cells
Ctrl NC	0.33	0.21	0.11	1.47	0.8	0.53	0.66	0.49	0.85	0.33	0.5	0.8
Ctrl HFD	0.68	1.08	0.74	0.75	1.03	1.21	0.64	0.38	0.5
LepRcKO NC	0.24	0.19	0.3	0.41	0.27	1.24	0.98	0.42	0.5	0.79	0.72	0.69
LepRcKO HFD	0.54	0.78	1.06	1.23	1.14	0.96	0.92	1.16	0.75
Naïve ICS Percent IFNg positive CD4 T cells
Ctrl NC	4	4.42	4.28	10.1	9.36	4.3	3.07	4.55	2.97	2.96	2.59	4.22
Ctrl HFD	6.89	7.34	11.5	9.84	13.6	10.9	8.4	2.82	2.84
LepRcKO NC	4.53	4.85	6.81	5.86	4.99	11.9	8.92	3.89	2.65	5.02	3.72	5.82
LepRcKO HFD	5.75	1.86	13.1	10.5	10.1	8.3	9.06	2.1	3.23
Naïve TF Percent Foxp3+ CD25+ CD4 T cells
Ctrl NC	10.3	8.26	9.4	4.5	4.49	3.5	3.76	3.09	2.84	5.31
Ctrl HFD	16.7	15.9	14.7	15.1	19.1	3.64	4.59
LepRcKO NC	9.11	10.7	12.7	11.5	10.4	3.76	4.06	7.05	6.17	5.59
LepRcKO HFD	15.4	15.9	14.7	3.5	3.87

## Sheet: Serum analysis
Serum analysis
Leptin ELISA
Ctrl NC	25.6499	23.3574	84.5961	10.8602	18.3921	18.3887
Ctrl HFD	114.128	60.7237	48.0877	289.179	25.929
LepRcKO NC	369.606	10.3569	7.20736	11.2322	20.847	31.9404	35.2286
LepRcKO HFD	217.455	20.7921	135.153	36.5648	45.8601	156.29
Total Cholesterol (mg/dL)
Ctrl NC	108	96	213	252	231	267
Ctrl HFD	177	123	144	150	462
LepRcKO NC	120	186	87	267	240	240	213
LepRcKO HFD	105	90	147	111	138	30
Triglycerides (mg/dL)
Ctrl NC	186	174	144	234	243
Ctrl HFD	198	129	99	105	120
LepRcKO NC	132	234	141	432	372	195	228
LepRcKO HFD	132	198	141	186	117	132

## Sheet: Multiplex
Multiplex cytokine analysis
IL-17 (pg/mL)
Ctrl NC	543.32	320.36	214.19	333.84	332.21
Ctrl HFD	528.67	218.15	173.69	211.02	1030.26
LepRcKO NC	204.1	179.69	134.79	468.76	348.41	138.51
LepRcKO HFD	306.53	494.07	201.58	148.26	299.93
IFN-g (pg/mL)
Ctrl NC	79.42	49.01	31.04	80.23	62.08
Ctrl HFD	35.44	31.35	31.26	22.19	141.59
LepRcKO NC	16.77	34.6	37.72	54.91	55.94	24.54
LepRcKO HFD	35.44	55.64	37.76	17.88	33.4
TNF (pg/mL)
Ctrl NC	218.95	262.31	109.14	154.62	174.21
Ctrl HFD	160.66	87.65	90.95	77.6	547.68
LepRcKO NC	51.05	109.54	87.57	534.1	159.07	85.42
LepRcKO HFD	109.58	167.95	131.41	87.1	124.18
IL-1b (pg/mL)
Ctrl NC	7.94	44.23	8.19	1.01
Ctrl HFD	3.91	2.13	3.79	4.84	15.95
LepRcKO NC	0.89	8.92	1.33	7.98	8.51	1.16
LepRcKO HFD	3.32	6.8	1.78	18.69	3.32
IL-6 (pg/mL)
Ctrl NC	6.33	35.99	30.96	23.53
Ctrl HFD	21.21	3.31
LepRcKO NC	28.47	5.88	26.51	9.24	0.97
LepRcKO HFD	0.67	13.7	7.34	24.38	3.17
